# Supplementary material for: ﻿A revision of the genus Cylindroeme Vives (Coleoptera, Cerambycidae, Cerambycinae)
Source: Zookeys. 2022 Jan 20;1082:127–34. doi: 10.3897/zookeys.1082.75816 (PMC8794986; doi:10.3897/zookeys.1082.75816)
Supplement: XML Treatment for Cylindroeme [file zookeys.1082.75816-treatment1.xml]

<!DOCTYPE tp:taxon-treatment
  PUBLIC "-//TaxonX//DTD Taxonomic Treatment Publishing DTD v0 20100105//EN" "tax-treatment-NSO.dtd">
<tp:taxon-treatment xmlns:tp="http://www.plazi.org/taxpub"><tp:treatment-meta><kwd-group><label>Taxon classification</label><kwd>
              <named-content content-type="kingdom">Animalia</named-content>
            </kwd><kwd>
              <named-content content-type="order">Coleoptera</named-content>
            </kwd><kwd>
              <named-content content-type="family">Cerambycidae</named-content>
            </kwd></kwd-group><mixed-citation publication-type="journal"><person-group><name><surname>Wang</surname><given-names>Yingqi</given-names></name><name><surname>Xie</surname><given-names>Guanglin</given-names></name><name><surname>Wang</surname><given-names>Wenkai</given-names></name></person-group><article-title>﻿A revision of the genus <italic><tp:taxon-name><tp:taxon-name-part taxon-name-part-type="genus" reg="Cylindroeme">Cylindroeme</tp:taxon-name-part></tp:taxon-name></italic> Vives (<tp:taxon-name><tp:taxon-name-part taxon-name-part-type="order">Coleoptera</tp:taxon-name-part></tp:taxon-name>, <tp:taxon-name><tp:taxon-name-part taxon-name-part-type="family">Cerambycidae</tp:taxon-name-part></tp:taxon-name>, <tp:taxon-name><tp:taxon-name-part taxon-name-part-type="subfamily">Cerambycinae</tp:taxon-name-part></tp:taxon-name>)</article-title><source>Zookeys</source><day>20</day><month>01</month><year>2022</year><volume>1082</volume><fpage>127</fpage><lpage>134</lpage><pub-id pub-id-type="doi">10.3897/zookeys.1082.75816</pub-id></mixed-citation></tp:treatment-meta><tp:nomenclature><label>﻿Genus</label><tp:taxon-name>
            <object-id xmlns:xlink="http://www.w3.org/1999/xlink" content-type="arpha" xlink:type="simple">5CAC826D-96C8-53FA-B1FD-4927E46A6956</object-id>
            <tp:taxon-name-part taxon-name-part-type="genus" reg="Cylindroeme">Cylindroeme</tp:taxon-name-part>
          </tp:taxon-name><tp:taxon-authority>Vives, 2019</tp:taxon-authority><tp:nomenclature-citation-list><tp:nomenclature-citation><tp:taxon-name>
                <tp:taxon-name-part taxon-name-part-type="genus" reg="Cylindroeme">Cylindroeme</tp:taxon-name-part>
              </tp:taxon-name><comment>Vives, 2019: 1. Type species: <tp:taxon-name><tp:taxon-name-part taxon-name-part-type="genus" reg="Cylindroeme">Cylindroeme</tp:taxon-name-part><tp:taxon-name-part taxon-name-part-type="species" reg="vietnamica">vietnamica</tp:taxon-name-part></tp:taxon-name> Vives, 2019.</comment></tp:nomenclature-citation></tp:nomenclature-citation-list></tp:nomenclature><tp:treatment-sec sec-type="redescription" id="SECID0EQDAC"><title>Redescription.</title><p>Body nearly cylindrical, elongate, equipped with relatively soft integument, clothed with slightly silky pubescence, fringed with sparse hairs on inner side of antennae.</p><p>Eyes large, coarsely faceted, deeply emarginate, with large lower lobe. Antennae slender, antennal tubercles feebly prominent and broadly separated, scape thickened apically, remaining segments similar in thickness. Prothorax cylindrical, slightly flat dorsally; pronotum longer than wide, slightly expanded laterally. Scutellum ligulate. Elytra elongate, with subparallel sides; humerus rounded and protruding forward; apex rounded; each elytron with a feeble longitudinal costa on the disc. Prosternal intercoxal process nearly absent, procoxal cavities completely opened posteriorly and strongly angled laterally; mesosternum wide and short, mesosternal intercoxal process rather short and small, triangular, mesocoxal cavities opened posteriorly; metasternum longer than wide, with a longitudinal median sulcus at posterior half; metepisternum rather wide at anterior half and narrowed at posterior half. Abdomen cylindrical, slightly expanded at posterior half, with six (male) or five (female) visible abdomeres. Legs relatively short, femora strongly enlarged, laterally flattened; metatibia about as long as metatarsus, first metatarsomere longer than next two combined.</p><p><bold><italic>Male genitalia</italic>.</bold> Tergite and sternite VIII subrectangular, truncated apically and strongly protruding laterally, with moderately long setae. Tegmen with parameres fused, sparsely clothed with setae apically; ringed part rounded, with lateral arms converged into a long median stem. Median lobe wide and short, slightly arcuate in lateral view, with two long median struts; dorsal apex straight, ventral apex cuspidal. Endophallus thin and long, with two arched basal sclerites.</p></tp:treatment-sec><tp:treatment-sec sec-type="distribution" id="SECID0E4DAC"><title>Distribution.</title><p>Vietnam, China (new country record).</p></tp:treatment-sec></tp:taxon-treatment>
