# Supplementary material for: ﻿A revision of the genus Cylindroeme Vives (Coleoptera, Cerambycidae, Cerambycinae)
Source: Zookeys. 2022 Jan 20;1082:127–34. doi: 10.3897/zookeys.1082.75816 (PMC8794986; doi:10.3897/zookeys.1082.75816)
Supplement: XML Treatment for Cylindroeme vietnamica [file zookeys.1082.75816-treatment2.xml]

<!DOCTYPE tp:taxon-treatment
  PUBLIC "-//TaxonX//DTD Taxonomic Treatment Publishing DTD v0 20100105//EN" "tax-treatment-NSO.dtd">
<tp:taxon-treatment xmlns:tp="http://www.plazi.org/taxpub"><tp:treatment-meta><kwd-group><label>Taxon classification</label><kwd>
              <named-content content-type="kingdom">Animalia</named-content>
            </kwd><kwd>
              <named-content content-type="order">Coleoptera</named-content>
            </kwd><kwd>
              <named-content content-type="family">Cerambycidae</named-content>
            </kwd></kwd-group><mixed-citation publication-type="journal"><person-group><name><surname>Wang</surname><given-names>Yingqi</given-names></name><name><surname>Xie</surname><given-names>Guanglin</given-names></name><name><surname>Wang</surname><given-names>Wenkai</given-names></name></person-group><article-title>﻿A revision of the genus <italic><tp:taxon-name><tp:taxon-name-part taxon-name-part-type="genus" reg="Cylindroeme">Cylindroeme</tp:taxon-name-part></tp:taxon-name></italic> Vives (<tp:taxon-name><tp:taxon-name-part taxon-name-part-type="order">Coleoptera</tp:taxon-name-part></tp:taxon-name>, <tp:taxon-name><tp:taxon-name-part taxon-name-part-type="family">Cerambycidae</tp:taxon-name-part></tp:taxon-name>, <tp:taxon-name><tp:taxon-name-part taxon-name-part-type="subfamily">Cerambycinae</tp:taxon-name-part></tp:taxon-name>)</article-title><source>Zookeys</source><day>20</day><month>01</month><year>2022</year><volume>1082</volume><fpage>127</fpage><lpage>134</lpage><pub-id pub-id-type="doi">10.3897/zookeys.1082.75816</pub-id></mixed-citation></tp:treatment-meta><tp:nomenclature><label>﻿</label><tp:taxon-name>
            <object-id xmlns:xlink="http://www.w3.org/1999/xlink" content-type="arpha" xlink:type="simple">8CFA3FD1-2D70-5DE2-9AA9-FDB012E381B5</object-id>
            <tp:taxon-name-part taxon-name-part-type="genus" reg="Cylindroeme">Cylindroeme</tp:taxon-name-part>
            <tp:taxon-name-part taxon-name-part-type="species" reg="vietnamica">vietnamica</tp:taxon-name-part>
          </tp:taxon-name><tp:taxon-authority>Vives , 2019</tp:taxon-authority><xref ref-type="fig" rid="F1">扁柱胸天牛 Figs 1–2</xref><xref ref-type="fig" rid="F2">, 9</xref><xref ref-type="fig" rid="F2">, 12</xref><tp:nomenclature-citation-list><tp:nomenclature-citation><tp:taxon-name>
                <tp:taxon-name-part taxon-name-part-type="genus" reg="Cylindroeme">Cylindroeme</tp:taxon-name-part>
                <tp:taxon-name-part taxon-name-part-type="species" reg="vietnamica">vietnamica</tp:taxon-name-part>
              </tp:taxon-name><comment>Vives, 2019: 1–2. Type locality: Lung Cu, Ha Giang, Vietnam. Type depository: coll. E. Vives, Spain.</comment></tp:nomenclature-citation></tp:nomenclature-citation-list></tp:nomenclature><tp:treatment-sec sec-type="type material" id="SECID0EAGAC"><title>Type material examined.</title><p><bold><italic>Holotype</italic></bold> (male, Figs <xref ref-type="fig" rid="F1">1–2</xref>, <xref ref-type="fig" rid="F2">9</xref>) and one paratype (female, Fig. <xref ref-type="fig" rid="F2">12</xref>), only examined by photos (provided by Vives).</p></tp:treatment-sec><tp:treatment-sec sec-type="redescription" id="SECID0EXGAC"><title>Redescription.</title><p>(modified according to the original description and the quality photographs). Male, body length 13 mm, width 2.1 mm (holotype). Body elongate, mostly chestnut-brown, clothed with golden pubescence. Head and pronotum blackish brown, antennae and tarsi brown. Elytra clothed with two types of golden pubescence, one very short and dense, the other relatively long, sparse and arched.</p><p>Head parallel-sided behind the eyes; frons trapeziform, with a longitudinal median sulcus; eyes large, strongly emarginate at inner edge; genae rather short. Antennae thin, scape pyriform, strongly punctate, antennomere III clearly longer than antennomere IV, the following segments subequal in length. Pronotum longer than broad, broadest near basal fourth; disc slightly flattened, middle of apical margin equipped with an inverted triangle notch with raised edge, then followed by an inverted V-shaped ridge nearly reaching to posterior edge. Scutellum ligulate, with raised edge. Elytra elongate, about 5.0 times as long as humeral width; humeri rather rounded, protruding forward; sides subparallel, slightly converged towards apex; apex rounded; disc slightly flattened, finely punctate, with a short longitudinal basal rib at the middle of each elytron. Prosternum smooth and shiny on anterior quarter, finely dotted on posterior half; mesosternum transverse, metasternum slightly longer than wide, with a longitudinal median indentation at posterior half, prosternal intercoxal process nearly absent. Abdomen cylindrical, slightly wider at apical half, with six visible ventrites, first ventrite longer than wide, the others shorter and ventrites I–IV with a smooth and shiny posterior border. Legs short, femora strongly widened, laterally flattened, first metatarsomere about 2.0 times as long as next two combined, claws divaricate.</p></tp:treatment-sec><tp:treatment-sec sec-type="distribution" id="SECID0E4GAC"><title>Distribution.</title><p>Vietnam (Ha Giang province).</p></tp:treatment-sec><tp:treatment-sec><!--Section generated to contain objects referenced in tp:taxon-treatment.--><fig id="F1" position="float" orientation="portrait"><object-id xmlns:xlink="http://www.w3.org/1999/xlink" content-type="doi" xlink:type="simple">10.3897/zookeys.1082.75816.figures1-8</object-id><object-id xmlns:xlink="http://www.w3.org/1999/xlink" content-type="arpha" xlink:type="simple">E729BECE-1E38-5BD2-BF07-C3E36C42E43D</object-id><label>Figures 1–8.</label><caption><p>Habitus of <italic><tp:taxon-name><tp:taxon-name-part taxon-name-part-type="genus" reg="Cylindroeme">Cylindroeme</tp:taxon-name-part></tp:taxon-name></italic> spp. <bold>1–2</bold><italic><tp:taxon-name><tp:taxon-name-part taxon-name-part-type="genus" reg="Cylindroeme">Cylindroeme</tp:taxon-name-part><tp:taxon-name-part taxon-name-part-type="species" reg="vietnamica">vietnamica</tp:taxon-name-part></tp:taxon-name></italic> Vives <bold>3–8</bold><italic><tp:taxon-name><tp:taxon-name-part taxon-name-part-type="genus" reg="Cylindroeme">Cylindroeme</tp:taxon-name-part><tp:taxon-name-part taxon-name-part-type="species" reg="shii">shii</tp:taxon-name-part></tp:taxon-name></italic> sp. nov. <bold>1–2, 5–6</bold> holotypes <bold>3–4, 7–8</bold> paratypes <bold>1–6</bold> male <bold>7–8</bold> female.</p></caption><graphic xmlns:xlink="http://www.w3.org/1999/xlink" xlink:href="zookeys-1082-127-g001.jpg" position="float" orientation="portrait" xlink:type="simple" id="oo_636270.jpg"><uri content-type="original_file" xlink:type="simple">https://binary.pensoft.net/fig/636270</uri></graphic></fig><fig id="F2" position="float" orientation="portrait"><object-id xmlns:xlink="http://www.w3.org/1999/xlink" content-type="doi" xlink:type="simple">10.3897/zookeys.1082.75816.figures9-21</object-id><object-id xmlns:xlink="http://www.w3.org/1999/xlink" content-type="arpha" xlink:type="simple">EA210131-578E-50F9-9E02-FB6778FED2A4</object-id><label>Figures 9–21.</label><caption><p>Habitus of <italic><tp:taxon-name><tp:taxon-name-part taxon-name-part-type="genus" reg="Cylindroeme">Cylindroeme</tp:taxon-name-part></tp:taxon-name></italic> spp. <bold>9–13</bold> head and pronotum <bold>14–21</bold> male genitalia <bold>9, 12</bold><italic><tp:taxon-name><tp:taxon-name-part taxon-name-part-type="genus" reg="Cylindroeme">Cylindroeme</tp:taxon-name-part><tp:taxon-name-part taxon-name-part-type="species" reg="vietnamica">vietnamica</tp:taxon-name-part></tp:taxon-name></italic> Vives <bold>10–11, 13–21</bold><italic><tp:taxon-name><tp:taxon-name-part taxon-name-part-type="genus" reg="Cylindroeme">Cylindroeme</tp:taxon-name-part><tp:taxon-name-part taxon-name-part-type="species" reg="shii">shii</tp:taxon-name-part></tp:taxon-name></italic> sp. nov. <bold>9–10</bold> holotypes <bold>11–13</bold> paratypes <bold>9–11</bold> male <bold>12–13</bold> female <bold>14–15</bold> abdominal segments VIII‒IX <bold>16–18</bold> tegmen <bold>19–21</bold> median lobe <bold>14, 16, 20</bold> dorsal view <bold>15, 17, 21</bold> ventral view <bold>18–19</bold> lateral view Scale: 0.5 mm.</p></caption><graphic xmlns:xlink="http://www.w3.org/1999/xlink" xlink:href="zookeys-1082-127-g002.jpg" position="float" orientation="portrait" xlink:type="simple" id="oo_636271.jpg"><uri content-type="original_file" xlink:type="simple">https://binary.pensoft.net/fig/636271</uri></graphic></fig></tp:treatment-sec></tp:taxon-treatment>
